# Supplementary material for: CtBP1-Mediated Membrane Fission Contributes to Effective Recycling of Synaptic Vesicles
Source: Cell Rep. 2020 Feb 18;30(7):2444–2459.e7. doi: 10.1016/j.celrep.2020.01.079 (PMC7034063; doi:10.1016/j.celrep.2020.01.079)
Supplement: Table S3 — Data Table Includes All Numerical Values of All Data Visualized in Figures and Full Description of Respective Statistical Analyses, Related to Figures 1, 3, 4, 5, 6, 7, S1–S3, and S5 [file mmc2.xlsx]

## Sheet: Tabelle1
Figure 1	Group	Mean±SEM	n = # of cells or coverslips/ N= # of neuronal preparations	Comparison	P	Statistical test
Fig1B	scr	1.00±0.10	3 experiments	scr vs CtBP1KD944	<0,0001	one-way ANOVA with Dunnett’s multiple comp. test
	CtBP1KD944	0.28±0.02		scr vs CtBP1KD467	<0,0001
	CtBP1KD467	0.55±0.04
Fig1C	scr basal	1.00±0.05	27 cells/3	scr basal vs CtBP1KD944 basal	<0,0001	one-way ANOVA with Dunnett’s multiple comp. test
	CtBP1KD944 basal	0.49±0.03	27 cells/3	scr basal vs CtBP1KD467 basal	<0.0001
	CtBP1KD467 basal	0.45±0.04	27 cells/3
	scr KCl	1.00±0.03	10 cells/2	scr KCl vs CtBP1KD944 KCl	<0.0001	one-way ANOVA with Dunnett’s multiple comp. test
	CtBP1KD944 KCl	0.44±0.02	10 cells/2	scr KCl vs CtBP1KD467 KCl	<0.0001
	CtBP1KD467 KCl	0.66±0.03	9 cells/2
	scr TTX	1.00±0.14	10 cells/2	scr TTX vs CtBP1KD944 TTX	<0.0001	one-way ANOVA with Dunnett’s multiple comp. test
	CtBP1KD944 TTX	0.39±0.04	10 cells/2	scr TTX vs CtBP1KD467 TTX	<0.0001
	CtBP1KD467 TTX	0.20±0.02	9 cells/2
Fig1G: RRP	scr	0.17±0.03	10 coverslips/3	scr vs CtBP1KD944	ns	unpaired t test
	CtBP1KD944	0.14±0.03	8 coverslips/3	scr vs CtBP1KD467	ns
	CtBP1KD467	0.14±0.03	8 coverslips/3
Fig1H: TRP	scr	0.51±0.05	10 coverslips/3	scr vs CtBP1KD944	0.0067	unpaired t test
	CtBP1KD944	0.30±0.04	8 coverslips/3	scr vs CtBP1KD467	0.0076
	CtBP1KD467	0.31±0.04	8 coverslips/3
Fig1J	scr 5Hz	25.26±3.22	7 coverslips/3	scr 5Hz vs CtBP1KD944 5Hz	0.0389	unpaired t test
	CtBP1KD944 5Hz	44.33±6.63	10 coverslips/3	scr vs CtBP1KD467	0.0207
	CtBP1KD467 5Hz	43.11±2.80	7 coverslips/3
Fig1K	scr 20Hz	24.76±4.11	6 coverslips/2	scr 20Hz vs CtBP1KD944 20Hz	0.0064	unpaired t test
	CtBP1KD944 20Hz	43.11±2.80	5 coverslips/2	scr 20Hz vs CtBP1KD467 20Hz	0.0332
	CtBP1KD467 20Hz	53.65±10.96	6 coverslips/2
Fig1L	scr 40Hz	28.13±2.60	7 coverslips/2	scr 40Hz vs CtBP1KD944 40Hz	0.0213	unpaired t test
	CtBP1KD944 40Hz	85.58±25.16	5 coverslips/2	scr 40Hz vs CtBP1KD467 40Hz	0.0312
	CtBP1KD467 40Hz	70.43±18.40	6 coverslips/2
Data related to the Figure 2 can be find in the Table S1
Figure 3	Group	Mean±SEM	n = # of cells or coverslips/ N= # of neuronal preparations	Comparison	P	Statistical test
Fig.3A	scr	1.00±0.09	76 cells/5	scr vs CtBP1KD944	<0.0001	Kruskal-Wallis one-way ANOVA with Dunn's multiple comp. test
	CtBP1KD944	1.59±0.12	72 cells/5
	EGFP-CtBP1 in CtBP1KD944	2.11±0.12	62 cells/5	scr vs EGFP-CtBP1 in CtBP1KD944	<0.0001
	YFP-CtBP2(NLS)-CtBP1 in CtBP1KD944	1.22±0.11	63 cells/5	scr vs YFP-CtBP2(NLS)-CtBP1 in CtBP1KD944	ns
Fig.3C	scr	30.25±1.55	69 cells/5	scr vs CtBP1KD944	ns	Kruskal-Wallis one-way ANOVA with Dunn's multiple comp. test
	CtBP1KD944	28.91±1.19	70 cells/5
	EGFP-CtBP1 in CtBP1KD944	30.04±1.10	64 cells/5	scr vs EGFP-CtBP1 in CtBP1KD944	ns
	YFP-CtBP2(NLS)-CtBP1 in CtBP1KD944	28.81±1.22	62 cells/5	scr vs YFP-CtBP2(NLS)-CtBP1 in CtBP1KD944	ns
Fig.3D	scr	8.24±0.83	69 cells/5	scr vs CtBP1KD944	ns	Kruskal-Wallis one-way ANOVA with Dunn's multiple comp. test
	CtBP1KD944	9.06±0.75	70 cells/5
	EGFP-CtBP1 in CtBP1KD944	12.14±0.91	64 cells/5	scr vs EGFP-CtBP1 in CtBP1KD944	0.0003
	YFP-CtBP2(NLS)-CtBP1 in CtBP1KD944	9.45±0.87	61 cells/5	scr vs YFP-CtBP2(NLS)-CtBP1 in CtBP1KD944	ns
Fig.3F	scr		29 cells/2	scr vs CtBP1KD944	ns	one-way ANOVA with Sidak test
	CtBP1KD944		29 cells/2
	EGFP-CtBP1 in CtBP1KD944		25 cells/2	scr vs EGFP-CtBP1 in CtBP1KD944	ns
	YFP-CtBP2(NLS)-CtBP1 in CtBP1KD944		28 cells/2	scr vs YFP-CtBP2(NLS)-CtBP1 in CtBP1KD944	ns
Fig.3G	scr	1.00±0.12	29 cells/2	scr vs CtBP1KD944	0.0358	one-way ANOVA with Sidak test
	CtBP1KD944	1.76±0.22	29 cells/2
	EGFP-CtBP1 in CtBP1KD944	2.17±0.25	25 cells/2	scr vs EGFP-CtBP1 in CtBP1KD944	0.0006
	YFP-CtBP2(NLS)-CtBP1 in CtBP1KD944	1.34±0.22	28 cells/2	scr vs YFP-CtBP2(NLS)-CtBP1 in CtBP1KD944	ns
Fig.3I	scr	1.00±0.15	73 cells/5	scr vs CtBP1KD944	ns	Kruskal-Wallis one-way ANOVA with Dunn's multiple comp. test
	CtBP1KD944	0.80±0.09	64 cells/5
	EGFP-CtBP1 in CtBP1KD944	0.98±0.11	57 cells/5	scr vs EGFP-CtBP1 in CtBP1KD944	ns
	YFP-CtBP2(NLS)-CtBP1 in CtBP1KD944	0.89±0.71	63 cells/5	scr vs YFP-CtBP2(NLS)-CtBP1 in CtBP1KD944	ns
Fig.3J	scr	1±0.07	73 cells/5	scr vs CtBP1KD944	<0.0001	Kruskal-Wallis one-way ANOVA with Dunn's multiple comp. test
	CtBP1KD944	2.27±0.14	64 cells/5	CtBP1KD944 vs YFP-CtBP2(NLS)-CtBP1 in CtBP1KD944	0.0021
	EGFP-CtBP1 in CtBP1KD944	2.00±0.19	57 cells/5	scr vs EGFP-CtBP1 in CtBP1KD944	<0.0001
	YFP-CtBP2(NLS)-CtBP1 in CtBP1KD944	1.70±0.16	63 cells/5	scr vs YFP-CtBP2(NLS)-CtBP1 in CtBP1KD944	0.0009
Fig.3K	scr	1.02±0.03	78 cells/5	scr vs CtBP1KD944	<0.0001	Kruskal-Wallis one-way ANOVA with Dunn's multiple comp. test
	CtBP1KD944	0.74±0.02	73 cells/5	CtBP1KD944 vs YFP-CtBP2(NLS)-CtBP1 in CtBP1KD944	<0.0001
	EGFP-CtBP1 in CtBP1KD944	0.81±0.03	66 cells/5	scr vs EGFP-CtBP1 in CtBP1KD944	<0.0001
	YFP-CtBP2(NLS)-CtBP1 in CtBP1KD944	0.92±0.03	64 cells/5	scr vs YFP-CtBP2(NLS)-CtBP1 in CtBP1KD944	ns (0.0511)
Fig.3L (averaged EPSC of last 20 stimuli)	scr	0.79±0.04	78 cells/5	scr vs CtBP1KD944	<0.0001	Kruskal-Wallis one-way ANOVA with Dunn's multiple comp. test
	CtBP1KD944	0.53±0.02	73 cells/5	CtBP1KD944 vs YFP-CtBP2(NLS)-CtBP1 in CtBP1KD944	<0.0001
	EGFP-CtBP1 in CtBP1KD944	0.59±0.03	66 cells/5	scr vs EGFP-CtBP1 in CtBP1KD944	0.0027
	YFP-CtBP2(NLS)-CtBP1 in CtBP1KD944	0.52±0.02	64 cells/5	scr vs YFP-CtBP2(NLS)-CtBP1 in CtBP1KD944	<0.0001
Figure 4	Group	Mean±SEM	n = # of cells or coverslips/ N= # of neuronal preparations	Comparison	P	Statistical test
Fig.4B	scr	1.00±0.05	48 cells/5	scr vs CtBP1KD944	<0.0001	one-way ANOVA with Dunnett’s T3 multiple comp. test
	CtBP1KD944	0.37±0.04	49 cells/5	CtBP1KD944 vs YFP-CtBP2(NLS)-CtBP1 in CtBP1KD944	ns
				CtBP1KD944 vs EGFP-CtBP1 in CtBP1KD944	<0.0001
				CtBP1KD944 vs EGFP-CtBP1D355A in CtBP1KD944	ns
	EGFP-CtBP1 in CtBP1KD944	0.80±0.07	29 cells/5	scr vs EGFP-CtBP1 in CtBP1KD944	ns
	EGFP-CtBP1 D355A in CtBP1KD944	0.50±0.06	30 cells/5	scr vs EGFP-CtBP1D355A in CtBP1KD944	<0.0001
	YFP-CtBP2(NLS)-CtBP1 in CtBP1KD944	0.44±0.04	29 cells/5	scr vs YFP-CtBP2(NLS)-CtBP1 in CtBP1KD944	<0.0001
Fig.4D	scr	23.20±2.27	19 coverslips/5	scr vs CtBP1KD944	P=0.0008	Unpaired t test
	CtBP1KD944	45.66±5.66	19 coverslips/5	CtBP1KD944 vs YFP-CtBP2(NLS)-CtBP1 in CtBP1KD944	ns
				CtBP1KD944 vs EGFP-CtBP1 in CtBP1KD944	P=0.0033
				CtBP1KD944 vs EGFP-CtBP1D355A in CtBP1KD944	ns
	EGFP-CtBP1 in CtBP1KD944	24.42±2.25	15 coverslips/5	scr vs EGFP-CtBP1 in CtBP1KD944	ns
	EGFP-CtBP1 D355A in CtBP1KD944	38.70±5.55	19 coverslips/5	scr vs EGFP-CtBP1D355A in CtBP1KD944	P=0.0137
	YFP-CtBP2(NLS)-CtBP1 in CtBP1KD944	53.03±7.04	17 coverslips/5	scr vs YFP-CtBP2(NLS)-CtBP1 in CtBP1KD944	P=0.0002
Fig.4F	scr	1.67±0.17	10 coverslips/3	scr vs CtBP1KD944	P=0.0040	unpaired t test
	CtBP1KD944	1.02±0.08	9 coverslips/3	CtBP1KD944 vs YFP-CtBP2(NLS)-CtBP1 in CtBP1KD944	ns
				CtBP1KD944 vs EGFP-CtBP1 in CtBP1KD944	P=0.0448
	EGFP-CtBP1 in CtBP1KD944	1.41±0.16	10 coverslips/3	scr vs EGFP-CtBP1 in CtBP1KD944	ns
	YFP-CtBP2(NLS)-CtBP1 in CtBP1KD944	1.08±0.04	11 coverslips/3	scr vs YFP-CtBP2(NLS)-CtBP1 in CtBP1KD944	P=0.0025
Figure 5	Group	Mean±SEM	n = # of cells or coverslips/ N= # of neuronal preparations	Comparison	P	Statistical test
Fig.5B	dynamin1	43±3	5 cells/2	dynamin1 vs rab5	<0.0001	two‐way ANOVA with Turkey’s multiple comp. test
0-100nm	rab5	7±1	6 cells/2
	rab7	8±1	6 cells/2	dynamin1 vs rab7	<0.0001
	rab22	6±1	5 cells/2	dynamin1 vs rab22	<0.0001
100-200 nm	dynamin1	42±1	5 cells/2	dynamin1 vs rab5	<0.0001	two‐way ANOVA with Turkey’s multiple comp. test
	rab5	21±1	6 cells/2
	rab7	21±3	6 cells/2	dynamin1 vs rab7	<0.0001
	rab22	21±2	5 cells/2	dynamin1 vs rab22	<0.0001
Fig.5D	scr	1.00±0.05	26 coverslips/3	scr vs CtBP1KD944	<0.0001	one-way ANOVA with Dunnett’s T3 multiple comp. test
	scr + Dynole 34-2	0.18±0.05	30 coverslips/3	scr vs scr + Dynole 34-2	<0.0001
	CtBP1KD944	0.52±0.04	26 coverslips/3	CtBP1KD944 vs. CtBP1KD944 + Dynole 34-2	<0.0001
	CtBP1KD944 + Dynole 34-2	0.09±0.01	28 coverslips/3	scr + Dynole 34-2	<0.0001
				vs
				CtBP1KD944 + Dynole 34-2
Figure 6	Group	Mean±SEM	n = # of cells or coverslips/ N= # of neuronal preparations	Comparison	P	Statistical test
Fig.6A	scr	23.84±3.65	7 coverslips/2	scr vs scr + BFA	P=0.0261	unpaired t tests
	scr + BFA	40.93±5.88	5 coverslips/2
Fig.6B	CtBP1KD944	44.64±7.75	7 coverslips/2	CtBP1KD944	ns	unpaired t tests
				vs
	CtBP1KD944 + BFA	50.97±7.08	7 coverslips/2	CtBP1KD944 + BFA
Fig.6C	scr	23.84±3.65	7 coverslips/2	scr vs scr + PLD1inh	P=0.0359	unpaired t tests
	scr + PLD1inh	46.41±9.33	6 coverslips/2
Fig.6D	CtBP1KD944	44.64±7.75	7 coverslips/2	CtBP1KD944	ns	unpaired t tests
				vs
	CtBP1KD944 + PLD1inh	40.60±8.85	6 coverslips/2	CtBP1KD944 + PLD1inh
Fig6F	scr	1.00 ± 0.07	19 cells/2	scr vs CtBP1KD944	<0.0001	unpaired t tests
	CtBP1KD944	0.32 ± 0.06	15 cells/2
Fig.6H	EGFP-CtBP1 in CtBP1KD944	1.00±0.18	5 cells/2	EGFP-CtBP1 vs EGFP-CtBP1- S147A	P=0.0050	unpaired t tests
	EGFP-CtBP1- S147A in CtBP1KD944	0.22±0.10	5 cells/2
Fig.6J	EGFP-CtBP1 in CtBP1KD944	44.17±1.93	5 cells/2	EGFP-CtBP1 vs EGFP-CtBP1- S147A	P=0.0073	two-way ANOVA with Sidak’s multiple comp. test
100-200nm	EGFP-CtBP1- S147A in CtBP1KD944	37.69±1.99	5 cells/2
Figure 7	Group	Mean±SEM	n = # of cells or coverslips/ N= # of neuronal preparations	Comparison	P	Statistical test
Fig.7B	control	1.00±0.02	8 experiments	control vs IPA3	P=0.0013	Welch’s t-test
	IPA3	1.73±0.14	8 experiments
Fig.7D	control	1.00±0.02	7 experiments	control vs IPA3	P=0.0015	Welch’s t-test
	IPA3	0.53±0.08	6 experiments
Fig.7F 0-100nm	EGFP-CtBP1 control	31.91±3.45	5 cells/2	EGFP-CtBP1 control vs. EGFP-CtBP1 stimulated	<0.0001	two‐way ANOVA with Turkey’s multiple comp. test
	EGFP-CtBP1 stimulated	42.62±158	5 cells/2
	EGFP-CtBP1S147A control	44.18±0.84	5 cells/2	EGFP-CtBP1 control	<0.0001
				vs. EGFP-CtBP1S147A control
	EGFP-CtBP1S147A stimulated	42.43±1.99	5 cells/2	EGFP-CtBP1 control	<0.0001
				vs. EGFP-CtBP1S147A stimulated
Figure S1		Group	Mean±SEM	n = # of cells or coverslips/ N= # of neuronal preparations	Comparison	P	Statistical test
FigS1B	SV2B	scr	1.00±0.06	9 cells/2	scr vs CtBP1KD944	ns	one-way ANOVA with Dunnett’s multiple comp. test
		CtBP1KD944	1.00±0.08	14 cells/2
		CtBP1KD467	1.18±0.09	20 cells/2	scr vs CtBP1KD467	ns
	sph	scr	1.00±0.06	12 cells/2	scr vs CtBP1KD944	ns	one-way ANOVA with Dunnett’s multiple comp. test
		CtBP1KD944	0.99±0.08	12 cells/2
		CtBP1KD467	1.18±0.07	12 cells/2	scr vs CtBP1KD467	ns
	Syn	scr	1.00±0.06	9 cells/2	scr vs CtBP1KD944	ns	one-way ANOVA with Dunnett’s multiple comp. test
		CtBP1KD944	1.06±0.10	14 cells/2
		CtBP1KD467	1.23±0.16	20 cells/2	scr s CtBP1KD467	ns
	homer 1	scr	1.00±0.16	10 cells/2	scr vs CtBP1KD944	ns	one-way ANOVA with Dunnett’s multiple comp. test
		CtBP1KD944	0.93±0.07	10 cells/2
		CtBP1KD467	0.83±0.09	10 cells/2	scr vs CtBP1KD467	ns
	GluA1	scr	1.00±0.08	10 cells/2	scr vs CtBP1KD944	ns	one-way ANOVA with Dunnett’s multiple comp. test
		CtBP1KD944	1.14±0.12	10 cells/2
		CtBP1KD467	1.06±0.23	10 cells/2	scr vs CtBP1KD467	ns
FigS1D	CtBP2	scr	1.00±0.08	41 cells/2	scr CtBP2 vs CtBP1KD944 CtBP2		one-way ANOVA with Dunnett’s multiple comp. test
		CtBP1KD944	0.78±0.04	38 cells/2
		CtBP1KD467	0.86±0.06	38 cells/2	scr CtBP2 vs CtBP1KD467 CtBP2
Figure S2		Group	mean±SEM	n = # of cells or coverslips/ N= # of neuronal preparations	Comparison	Adjusted P	Statistical test
FigS2B	CtBP1	WT	1.00±0.13	3 mice	WT vs KO	P=0,010525	multiple t-test with Holm-Sidak method for significance testing
H		KO	0.04±0.03	3 mice
	CtBP2	WT	1.00±0.14	3 mice	WT vs KO	ns
		KO	1.22±0.16	3 mice
	Bsn	WT	1.00±0.09	3 mice	WT vs KO	ns
		KO	0.87±0.07	3 mice
	Pclo	WT	1.00±0.02	3 mice	WT vs KO	ns
		KO	0.83±0.04	3 mice
	Stg1	WT	1.00±0.15	3 mice	WT vs KO	ns
		KO	0.79±0.14	3 mice
P2	CtBP1	WT	1.00±0.04	3 mice	WT vs KO	P=0.000090	multiple t-test with Holm-Sidak method for significance testing
		KO	0.01±0.01	3 mice
	CtBP2	WT	1.00±0.14	3 mice	WT vs KO	ns
		KO	0.84±0.01	3 mice
	Bsn	WT	1.00±0.05	3 mice	WT vs KO	ns
		KO	1.1±0.07	3 mice
	Pclo	WT	1.00±0.02	3 mice	WT vs KO	ns
		KO	0.87±0.09	3 mice
	Syt1	WT	1.00±0.01	3 mice	WT vs KO	ns
		KO	0.92±0.03	3 mice
Fig.S2D		WT	0.19±0.02	5 coverslips/2	WT vs KO	ns	unpaired Student’s t test
		KO	0.15±0.01	6 coverslips/2
Fig.S2E		WT	0.57±0.05	5 coverslips/2	WT vs KO	P=0.0043	Mann Whitney test
		KO	0.45±0.01	6 coverslips/2
Fig.S2F		WT	1.00±0.12	11 cells/2	WT vs KO	ns	unpaired Student’s t test
		KO	1.23±0.15	11 cells/2
Fig.S2G		WT	15.11±1.45	7 coverslips/2	WT vs KO	P=0.0036	unpaired Student’s t test
		KO	22.18±1.32	7 coverslips/2
Figure S3	Group	Mean±SEM	n = # of neuronal preparations	Comparison	P	Statistical test
Fig.S3B	scr	1.00±0	4	scr vs CtBP1KD944	<0.0001	One‐way ANOVA with Turkey’s multiple comparison test
	CtBP1KD944	1.24±0.02	4	CtBP1KD944 vs CtBP1KD944 + YFP-CtBP2(NLS)-CtBP1	<0.0001
	CtBP1KD944 + YFP-CtBP2(NLS)-CtBP1	0.59±0.02	4	scr vs CtBP1KD944 + YFP-CtBP2(NLS)-CtBP1	<0.0001
Fig.S3C	scr	1.00±0	4	scr vsCtBP1KD944	P=0.0002	One‐way ANOVA with Turkey’s multiple comparison test
	CtBP1KD944	2.11±0.04	4	CtBP1KD944 vs CtBP1KD944 + YFP-CtBP2(NLS)-CtBP1	ns
	CtBP1KD944 + YFP-CtBP2(NLS)-CtBP1	1.34±0.20	4	scr vs CtBP1KD944 + YFP-CtBP2(NLS)-CtBP1	P=0.0030
Figure S5	Bin/Group		Mean	n	Comparison	P	Statistical test
Fig.S5A	dynamin1		N/A	5	effect of stimulation	ns	Two way ANOVA with Sidak’s test
	dynamin 1 stim		N/A	5
Fig.S5B	Syt1		N/A	5	effect of stimulation	ns	Two way ANOVA with Sidak’s test
	Syt1 stim		N/A	5
Fig.S5C	rab5			6	effect of stimulation	<0.0001	Two way ANOVA with Sidak’s test
	rab5 stim			6
	0-300nm	rab5	60.55		rab5 vs. rab5 stim	<0.0001
		rab5 stim	52.81
	0-400nm	rab5	79.94			<0.0001
		rab5 stim	72.27
	0-500nm	rab5	90.38			P=0.0059
		rab5 stim	84.88
Fig.S5D	rab7			6	effect of stimulation	<0.0001	Two way ANOVA with Sidak’s test
	rab7 stim			6
	0-300nm	rab7	64.75		rab5 vs. rab5 stim	P=0.0046
		rab7 stim	48.81
	0-400nm	rab7	80.65			P=0.0040
		rab7 stim	64.53
	0-500nm	rab7	89.87			P=0.0244
		rab7 stim	76.20
Fig.S5E	rab21			6	effect of stimulation	ns	Two way ANOVA with Sidak’s test
	rab21 stim			6
